# Supplementary material for: Highly parallelized droplet cultivation and prioritization of antibiotic producers from natural microbial communities
Source: eLife. 2021 Mar 25;10:e64774. doi: 10.7554/eLife.64774 (PMC8081529; doi:10.7554/eLife.64774)
Supplement: Figure 3—source code 2. — Taxa lists are used to generate Venn diagram in Figure 3B. [file elife-64774-fig3-code2.zip]

Archive with 1 entries (1 files):
- Figure3-sourcecode2.R
