# Supplementary material for: Highly parallelized droplet cultivation and prioritization of antibiotic producers from natural microbial communities
Source: eLife. 2021 Mar 25;10:e64774. doi: 10.7554/eLife.64774 (PMC8081529; doi:10.7554/eLife.64774)
Supplement: Figure 3—source data 2. [file elife-64774-fig3-data2.txt]

0319-6A21_ge
0319-6M6_ge
1174-901-12_ge
288-2_ge
7B-8_ge
ABS-19_ge
Acidibacter
Acidimicrobiaceae_unclassified
Acidimicrobiales_unclassified
Acinetobacter
Actinoallomurus
Actinobacteria_unclassified
Actinomadura
Actinomycetospora
Actinophytocola
Actinoplanes
Adhaeribacter
Aeromicrobium
Agaricicola
Agromyces
AKIW781_ge
AKYG1722_ge
AKYG587
Alphaproteobacteria_unclassified
Altererythrobacter
Arenimonas
Asanoa
Aureimonas
Bacillaceae_unclassified
Bacillales_unclassified
Bacilli_unclassified
Bacillus
Bacteria_unclassified
Bauldia
Bdellovibrio
BIrii41_ge
Blastococcus
Blastopirellula
Bosea
Brachybacterium
Bradyrhizobiaceae_unclassified
Brevibacterium
Brevundimonas
Bryobacter
Caenimonas
Candidatus_Alysiosphaera
Candidatus_Entotheonella
Candidatus_Xiphinematobacter
Caulobacter
Caulobacteraceae_unclassified
Cellulomonas
Chitinophaga
Chitinophagaceae_unclassified
Chloroflexi_unclassified
Chryseolinea
CL500-29_marine_group
Cohnella
Comamonadaceae_unclassified
Conexibacter
Corynebacteriales_unclassified
Craurococcus
Crossiella
Cytophagaceae_unclassified
DA111_ge
Dactylosporangium
Devosia
Domibacillus
DUNssu044_ge
Elev-16S-1332_ge
Ellin6055_ge
Ensifer
Erythrobacteraceae_unclassified
Escherichia-Shigella
FCPU744_ge
FFCH13075_ge
Fictibacillus
Flavihumibacter
Flavobacterium
Frankiales_unclassified
Gaiella
Gaiellales_unclassified
Gammaproteobacteria_unclassified
Gemmata
Gemmatimonas
Geodermatophilaceae_unclassified
Geodermatophilus
Gitt-GS-136_ge
Glycomyces
Gsoil-1167_ge
H16
Haliangium
Haloferula
Halomonadaceae_unclassified
Hyphomicrobiaceae_unclassified
Hyphomicrobium
Iamia
Ilumatobacter
Inquilinus
Intrasporangiaceae_unclassified
JG30-KF-CM45_ge
JG30-KF-CM66_ge
JG34-KF-361_ge
KD4-96_ge
Kineosporiaceae_unclassified
Kribbella
Lautropia
Lentzea
Luedemannella
Luteibacter
Luteimonas
Luteolibacter
Lysinibacillus
Lysobacter
Marmoricola
Massilia
MB-A2-108_ge
Methylobacteriaceae_unclassified
Methylobacterium
Methylocystaceae_unclassified
Microbacteriaceae_unclassified
Microbacterium
Micrococcaceae_unclassified
Micrococcales_unclassified
Microlunatus
Micromonospora
Micromonosporaceae_unclassified
Microvirga
MNG7_ge
Moraxellaceae_unclassified
MSB-1E8_ge
Mucilaginibacter
Mumia
Mycobacteriaceae_unclassified
Mycobacterium
Myxococcus
Nakamurella
Nitrospira
Nocardioidaceae_unclassified
Nocardioides
Nonlabens
Nonomuraea
Nordella
OM1_clade_ge
OM27_clade
OPB35_soil_group_ge
Opitutus
Oxalobacteraceae_unclassified
P-102_ge
Paenibacillaceae_unclassified
Paenibacillus
Paenisporosarcina
Pantoea
Paracoccus
Parafilimonas
Parviterribacter
Patulibacter
Pedobacter
Pedomicrobium
Phenylobacterium
Phyllobacteriaceae_unclassified
Phyllobacterium
Pir4_lineage
Pirellula
Planctomyces
Planctomycetaceae_unclassified
Planococcaceae_unclassified
Promicromonospora
Propionibacteriaceae_unclassified
Propionibacteriales_unclassified
Proteobacteria_unclassified
Pseudarthrobacter
Pseudolabrys
Pseudomonas
Pseudonocardia
Pseudonocardiaceae_unclassified
Pseudoxanthomonas
Ramlibacter
RB41
Reyranella
Rhizobacter
Rhizobiaceae_unclassified
Rhizobiales_unclassified
Rhizobium
Rhizocola
Rhizomicrobium
Rhodobacteraceae_unclassified
Rhodococcus
Rhodomicrobium
Rhodopirellula
Rhodoplanes
Rhodospirillaceae_unclassified
Rubrobacter
S085_ge
S1-80_ge
Saccharibacteria_ge
Sandaracinus
Shewanella
Singulisphaera
Skermanella
Solirubrobacter
Solirubrobacterales_ge
Solirubrobacterales_unclassified
Sphaerisporangium
Sphingobacteriaceae_unclassified
Sphingomonadaceae_unclassified
Sphingomonadales_unclassified
Sphingomonas
Sphingopyxis
Starkeya
Stenotrophomonas
Steroidobacter
Streptomyces
Streptomycetaceae_unclassified
Streptosporangiaceae_unclassified
Streptosporangium
Subgroup_6_ge
Subgroup_7_ge
Sva0996_marine_group_ge
TakashiAC-B11_ge
Tepidisphaeraceae_ge
Terrimonas
Thermoleophilia_unclassified
TK10_ge
TM146_ge
TRA3-20_ge
uncultured
uncultured_ge
Variibacter
Vicinamibacter
Virgisporangium
Williamsia
Xanthobacteraceae_unclassified
Xanthomonadaceae_unclassified
Xenophilus
YNPFFP1_ge
