# Supplementary material for: Highly parallelized droplet cultivation and prioritization of antibiotic producers from natural microbial communities
Source: eLife. 2021 Mar 25;10:e64774. doi: 10.7554/eLife.64774 (PMC8081529; doi:10.7554/eLife.64774)
Supplement: Figure 3—source data 3. [file elife-64774-fig3-data3.txt]

288-2_ge
7B-8_ge
Acidimicrobiaceae_unclassified
Acinetobacter
Actinobacteria_unclassified
Actinomadura
Aeromicrobium
Agaricicola
Agromyces
Alphaproteobacteria_unclassified
Altererythrobacter
Arenimonas
Asanoa
Aureimonas
Bacillaceae_unclassified
Bacillales_unclassified
Bacilli_unclassified
Bacillus
Blastococcus
Bosea
Brachybacterium
Bradyrhizobiaceae_unclassified
Brevibacterium
Brevundimonas
Caenimonas
Caulobacter
Caulobacteraceae_unclassified
Cellulomonas
Chitinophaga
Chitinophagaceae_unclassified
Chryseolinea
Citricoccus
CL500-29_marine_group
Cohnella
Comamonadaceae_unclassified
Corynebacteriales_unclassified
Devosia
Ensifer
Erythrobacteraceae_unclassified
Escherichia-Shigella
Fictibacillus
Flavihumibacter
Frankiales_unclassified
Gaiella
Geodermatophilaceae_unclassified
Geodermatophilus
Gitt-GS-136_ge
Glycomyces
Halomonadaceae_unclassified
Hyphomicrobiaceae_unclassified
Hyphomicrobium
Inquilinus
Intrasporangiaceae_unclassified
JG30-KF-CM45_ge
KD4-96_ge
Kibdelosporangium
Kineosporiaceae_unclassified
Kribbella
Lautropia
Luteibacter
Luteimonas
Lysinibacillus
Lysobacter
Marmoricola
Massilia
MB-A2-108_ge
Methylobacterium
Microbacteriaceae_unclassified
Microbacterium
Micrococcaceae_unclassified
Micrococcales_unclassified
Microlunatus
Micromonospora
Micromonosporaceae_unclassified
Microvirga
Mucilaginibacter
Mumia
Mycobacterium
Nakamurella
Nocardioidaceae_unclassified
Nocardioides
Nonlabens
Nonomuraea
Nordella
Oxalobacteraceae_unclassified
Paenarthrobacter
Paenibacillaceae_unclassified
Paenibacillus
Paenisporosarcina
Pantoea
Paracoccus
Parviterribacter
Patulibacter
Pedobacter
Phenylobacterium
Phyllobacteriaceae_unclassified
Phyllobacterium
Pir4_lineage
Planococcaceae_unclassified
Promicromonospora
Propionibacteriales_unclassified
Pseudarthrobacter
Pseudolabrys
Pseudomonas
Pseudonocardia
Pseudonocardiaceae_unclassified
Pseudoxanthomonas
Ramlibacter
Reyranella
Rhizobacter
Rhizobiaceae_unclassified
Rhizobiales_unclassified
Rhizobium
Rhizomicrobium
Rhodobacteraceae_unclassified
Rhodococcus
Rhodoplanes
Rhodospirillaceae_unclassified
Rubrobacter
Sandaracinus
Shewanella
Solirubrobacter
Solirubrobacterales_unclassified
Sphaerisporangium
Sphingobacteriaceae_unclassified
Sphingomonadaceae_unclassified
Sphingomonadales_unclassified
Sphingomonas
Sphingopyxis
Starkeya
Stenotrophomonas
Steroidobacter
Streptomyces
Streptomycetaceae_unclassified
Streptosporangiaceae_unclassified
Streptosporangium
Terrimonas
TM146_ge
uncultured
uncultured_ge
Variibacter
Williamsia
Xanthobacteraceae_unclassified
Xanthomonadaceae_unclassified
Xenophilus
