# Supplementary material for: Highly parallelized droplet cultivation and prioritization of antibiotic producers from natural microbial communities
Source: eLife. 2021 Mar 25;10:e64774. doi: 10.7554/eLife.64774 (PMC8081529; doi:10.7554/eLife.64774)
Supplement: Figure 3—source data 4. [file elife-64774-fig3-data4.txt]

Otu000001
Otu000002
Otu000003
Otu000004
Otu000005
Otu000006
Otu000007
Otu000008
Otu000009
Otu000010
Otu000011
Otu000012
Otu000013
Otu000014
Otu000015
Otu000016
Otu000017
Otu000018
Otu000019
Otu000020
Otu000021
Otu000022
Otu000023
Otu000024
Otu000025
Otu000026
Otu000027
Otu000028
Otu000029
Otu000030
Otu000031
Otu000032
Otu000033
Otu000034
Otu000035
Otu000036
Otu000037
Otu000038
Otu000039
Otu000040
Otu000041
Otu000042
Otu000043
Otu000044
Otu000045
Otu000046
Otu000047
Otu000048
Otu000049
Otu000050
Otu000051
Otu000052
Otu000053
Otu000054
Otu000055
Otu000056
Otu000057
Otu000058
Otu000059
Otu000060
Otu000061
Otu000062
Otu000063
Otu000064
Otu000065
Otu000066
Otu000067
Otu000068
Otu000070
Otu000071
Otu000072
Otu000073
Otu000074
Otu000075
Otu000077
Otu000078
Otu000079
Otu000080
Otu000081
Otu000082
Otu000083
Otu000084
Otu000085
Otu000086
Otu000087
Otu000088
Otu000089
Otu000091
Otu000092
Otu000093
Otu000094
Otu000096
Otu000097
Otu000098
Otu000099
Otu000100
Otu000101
Otu000102
Otu000103
Otu000104
Otu000105
Otu000106
Otu000108
Otu000109
Otu000110
Otu000111
Otu000112
Otu000113
Otu000114
Otu000115
Otu000116
Otu000117
Otu000118
Otu000119
Otu000120
Otu000121
Otu000122
Otu000123
Otu000124
Otu000125
Otu000128
Otu000129
Otu000130
Otu000131
Otu000132
Otu000133
Otu000134
Otu000135
Otu000136
Otu000137
Otu000138
Otu000139
Otu000140
Otu000141
Otu000142
Otu000144
Otu000145
Otu000146
Otu000147
Otu000148
Otu000149
Otu000150
Otu000151
Otu000152
Otu000153
Otu000156
Otu000157
Otu000158
Otu000159
Otu000160
Otu000161
Otu000162
Otu000163
Otu000164
Otu000165
Otu000166
Otu000167
Otu000168
Otu000169
Otu000170
Otu000171
Otu000172
Otu000173
Otu000174
Otu000175
Otu000176
Otu000177
Otu000178
Otu000179
Otu000180
Otu000181
Otu000182
Otu000183
Otu000184
Otu000185
Otu000186
Otu000187
Otu000188
Otu000190
Otu000191
Otu000192
Otu000193
Otu000194
Otu000195
Otu000196
Otu000197
Otu000199
Otu000200
Otu000201
Otu000202
Otu000203
Otu000204
Otu000205
Otu000206
Otu000208
Otu000209
Otu000210
Otu000211
Otu000212
Otu000214
Otu000215
Otu000216
Otu000218
Otu000219
Otu000221
Otu000222
Otu000224
Otu000225
Otu000226
Otu000227
Otu000228
Otu000229
Otu000231
Otu000233
Otu000234
Otu000235
Otu000236
Otu000237
Otu000239
Otu000240
Otu000241
Otu000242
Otu000243
Otu000244
Otu000245
Otu000246
Otu000247
Otu000248
Otu000249
Otu000250
Otu000251
Otu000252
Otu000253
Otu000255
Otu000256
Otu000257
Otu000258
Otu000259
Otu000260
Otu000262
Otu000263
Otu000264
Otu000265
Otu000266
Otu000267
Otu000268
Otu000269
Otu000271
Otu000272
Otu000273
Otu000274
Otu000275
Otu000277
Otu000278
Otu000279
Otu000280
Otu000281
Otu000282
Otu000283
Otu000284
Otu000285
Otu000286
Otu000287
Otu000288
Otu000290
Otu000291
Otu000292
Otu000293
Otu000294
Otu000295
Otu000297
Otu000298
Otu000300
Otu000301
Otu000302
Otu000303
Otu000304
Otu000305
Otu000307
Otu000308
Otu000309
Otu000310
Otu000311
Otu000312
Otu000313
Otu000314
Otu000315
Otu000316
Otu000317
Otu000318
Otu000319
Otu000322
Otu000323
Otu000324
Otu000325
Otu000326
Otu000327
Otu000328
Otu000329
Otu000333
Otu000334
Otu000337
Otu000338
Otu000339
Otu000340
Otu000341
Otu000342
Otu000343
Otu000344
Otu000345
Otu000346
Otu000347
Otu000348
Otu000349
Otu000350
Otu000351
Otu000352
Otu000353
Otu000354
Otu000355
Otu000356
Otu000357
Otu000359
Otu000361
Otu000362
Otu000363
Otu000364
Otu000365
Otu000367
Otu000368
Otu000369
Otu000370
Otu000371
Otu000373
Otu000374
Otu000375
Otu000376
Otu000377
Otu000378
Otu000379
Otu000380
Otu000381
Otu000382
Otu000384
Otu000385
Otu000386
Otu000387
Otu000388
Otu000389
Otu000390
Otu000391
Otu000392
Otu000393
Otu000394
Otu000395
Otu000397
Otu000398
Otu000399
Otu000400
Otu000401
Otu000402
Otu000403
Otu000405
Otu000406
Otu000407
Otu000409
Otu000410
Otu000412
Otu000415
Otu000416
Otu000417
Otu000419
Otu000422
Otu000423
Otu000425
Otu000426
Otu000427
Otu000428
Otu000429
Otu000430
Otu000431
Otu000432
Otu000433
Otu000434
Otu000436
Otu000437
Otu000438
Otu000440
Otu000441
Otu000443
Otu000444
Otu000445
Otu000446
Otu000447
Otu000448
Otu000449
Otu000450
Otu000451
Otu000452
Otu000453
Otu000454
Otu000455
Otu000456
Otu000457
Otu000458
Otu000459
Otu000460
Otu000462
Otu000463
Otu000464
Otu000465
Otu000466
Otu000468
Otu000470
Otu000471
Otu000472
Otu000474
Otu000475
Otu000477
Otu000478
Otu000479
Otu000480
Otu000482
Otu000484
Otu000485
Otu000486
Otu000487
Otu000488
Otu000489
Otu000490
Otu000491
Otu000492
Otu000493
Otu000494
Otu000495
Otu000497
Otu000498
Otu000501
Otu000502
Otu000503
Otu000504
Otu000505
Otu000506
Otu000508
Otu000509
Otu000510
Otu000511
Otu000512
Otu000513
Otu000514
Otu000515
Otu000516
Otu000517
Otu000518
Otu000519
Otu000520
Otu000521
Otu000522
Otu000523
Otu000526
Otu000527
Otu000528
Otu000529
Otu000530
Otu000531
Otu000532
Otu000533
Otu000534
Otu000535
Otu000536
Otu000537
Otu000538
Otu000539
Otu000540
Otu000541
Otu000543
Otu000544
Otu000545
Otu000547
Otu000548
Otu000549
Otu000551
Otu000552
Otu000553
Otu000554
Otu000556
Otu000557
Otu000558
Otu000559
Otu000561
Otu000562
Otu000564
Otu000567
Otu000569
Otu000570
Otu000571
Otu000572
Otu000573
Otu000574
Otu000575
Otu000576
Otu000577
Otu000578
Otu000579
Otu000580
Otu000581
Otu000582
Otu000583
Otu000584
Otu000585
Otu000586
Otu000587
Otu000588
Otu000590
Otu000592
Otu000593
Otu000594
Otu000595
Otu000596
Otu000598
Otu000599
Otu000601
Otu000602
Otu000603
Otu000604
Otu000605
Otu000606
Otu000607
Otu000609
Otu000611
Otu000612
Otu000613
Otu000614
Otu000616
Otu000618
Otu000620
Otu000623
Otu000624
Otu000626
Otu000628
Otu000629
Otu000630
Otu000631
Otu000632
Otu000633
Otu000634
Otu000635
Otu000636
Otu000637
Otu000638
Otu000639
Otu000641
Otu000642
Otu000643
Otu000644
Otu000646
Otu000647
Otu000648
Otu000649
Otu000650
Otu000651
Otu000653
Otu000654
Otu000659
Otu000660
Otu000661
Otu000662
Otu000663
Otu000664
Otu000665
Otu000666
Otu000667
Otu000668
Otu000669
Otu000672
Otu000674
Otu000675
Otu000676
Otu000677
Otu000678
Otu000679
Otu000680
Otu000681
Otu000682
Otu000684
Otu000685
Otu000686
Otu000687
Otu000688
Otu000690
Otu000691
Otu000692
Otu000693
Otu000694
Otu000695
Otu000696
Otu000697
Otu000698
Otu000699
Otu000700
Otu000701
Otu000703
Otu000704
Otu000705
Otu000707
Otu000709
Otu000710
Otu000711
Otu000712
Otu000713
Otu000714
Otu000715
Otu000716
Otu000717
Otu000718
Otu000719
Otu000720
Otu000721
Otu000722
Otu000723
Otu000724
Otu000725
Otu000728
Otu000729
Otu000730
Otu000732
Otu000733
Otu000734
Otu000735
Otu000737
Otu000738
Otu000739
Otu000740
Otu000741
Otu000743
Otu000744
Otu000745
Otu000746
Otu000747
Otu000748
Otu000749
Otu000751
Otu000752
Otu000753
Otu000754
Otu000755
Otu000756
Otu000757
Otu000758
Otu000760
Otu000761
Otu000762
Otu000764
Otu000765
Otu000766
Otu000767
Otu000768
Otu000769
Otu000770
Otu000771
Otu000772
Otu000773
Otu000774
Otu000775
Otu000777
Otu000779
Otu000780
Otu000781
Otu000782
Otu000783
Otu000784
Otu000785
Otu000786
Otu000787
Otu000788
Otu000789
Otu000790
Otu000791
Otu000792
Otu000794
Otu000796
Otu000797
Otu000798
Otu000799
Otu000800
Otu000801
Otu000803
Otu000804
Otu000808
Otu000809
Otu000811
Otu000812
Otu000813
Otu000814
Otu000815
Otu000816
Otu000817
Otu000818
Otu000820
Otu000822
Otu000823
Otu000824
Otu000825
Otu000827
Otu000828
Otu000829
Otu000830
Otu000831
Otu000832
Otu000833
Otu000835
Otu000838
Otu000839
Otu000840
Otu000841
Otu000842
Otu000843
Otu000844
Otu000845
Otu000847
Otu000849
Otu000850
Otu000852
Otu000853
Otu000854
Otu000855
Otu000856
Otu000857
Otu000858
Otu000859
Otu000860
Otu000862
Otu000866
Otu000867
Otu000868
Otu000870
Otu000871
Otu000872
Otu000873
Otu000874
Otu000876
Otu000877
Otu000878
Otu000879
Otu000880
Otu000881
Otu000883
Otu000884
Otu000885
Otu000887
Otu000889
Otu000890
Otu000891
Otu000892
Otu000893
Otu000894
Otu000895
Otu000896
Otu000898
Otu000899
Otu000900
Otu000902
Otu000903
Otu000904
Otu000907
Otu000908
Otu000909
Otu000910
Otu000911
Otu000912
Otu000915
Otu000916
Otu000917
Otu000918
Otu000921
Otu000922
Otu000923
Otu000924
Otu000925
Otu000926
Otu000928
Otu000929
Otu000930
Otu000931
Otu000932
Otu000933
Otu000934
Otu000935
Otu000936
Otu000938
Otu000939
Otu000940
Otu000942
Otu000943
Otu000944
Otu000946
Otu000947
Otu000948
Otu000949
Otu000951
Otu000952
Otu000954
Otu000955
Otu000956
Otu000959
Otu000960
Otu000961
Otu000962
Otu000963
Otu000964
Otu000965
Otu000966
Otu000968
Otu000969
Otu000970
Otu000971
Otu000972
Otu000973
Otu000974
Otu000975
Otu000976
Otu000977
Otu000978
Otu000980
Otu000981
Otu000982
Otu000984
Otu000987
Otu000988
Otu000989
Otu000990
Otu000992
Otu000993
Otu000994
Otu000995
Otu000996
Otu000997
Otu000998
Otu000999
Otu001000
Otu001001
Otu001002
Otu001004
Otu001005
Otu001006
Otu001008
Otu001009
Otu001010
Otu001011
Otu001012
Otu001016
Otu001017
Otu001018
Otu001019
Otu001021
Otu001022
Otu001023
Otu001026
Otu001027
Otu001029
Otu001030
Otu001031
Otu001032
Otu001033
Otu001034
Otu001035
Otu001036
Otu001038
Otu001041
Otu001042
Otu001043
Otu001044
Otu001045
Otu001046
Otu001047
Otu001048
Otu001049
Otu001050
Otu001051
Otu001052
Otu001054
Otu001055
Otu001056
Otu001057
Otu001058
Otu001059
Otu001061
Otu001062
Otu001063
Otu001065
Otu001066
Otu001068
Otu001069
Otu001070
Otu001072
Otu001073
Otu001075
Otu001076
Otu001078
Otu001079
Otu001080
Otu001081
Otu001082
Otu001083
Otu001087
Otu001088
Otu001089
Otu001090
Otu001092
Otu001093
Otu001094
Otu001095
Otu001096
Otu001097
Otu001098
Otu001099
Otu001100
Otu001101
Otu001102
Otu001108
Otu001110
Otu001111
Otu001113
Otu001114
Otu001116
Otu001117
Otu001119
Otu001121
Otu001124
Otu001125
Otu001128
Otu001129
Otu001130
Otu001131
Otu001132
Otu001133
Otu001134
Otu001135
Otu001136
Otu001137
Otu001138
Otu001139
Otu001140
Otu001142
Otu001143
Otu001145
Otu001147
Otu001150
Otu001151
Otu001152
Otu001153
Otu001154
Otu001155
Otu001157
Otu001159
Otu001160
Otu001161
Otu001162
Otu001163
Otu001164
Otu001166
Otu001167
Otu001168
Otu001169
Otu001173
Otu001176
Otu001177
Otu001178
Otu001179
Otu001180
Otu001181
Otu001185
Otu001186
Otu001187
Otu001188
Otu001189
Otu001191
Otu001192
Otu001193
Otu001195
Otu001199
Otu001200
Otu001202
Otu001203
Otu001204
Otu001205
Otu001206
Otu001207
Otu001208
Otu001209
Otu001210
Otu001211
Otu001212
Otu001213
Otu001214
Otu001215
Otu001217
Otu001218
Otu001219
Otu001220
Otu001222
Otu001224
Otu001225
Otu001226
Otu001227
Otu001228
Otu001229
Otu001230
Otu001235
Otu001237
Otu001240
Otu001241
Otu001242
Otu001243
Otu001246
Otu001247
Otu001248
Otu001252
Otu001254
Otu001255
Otu001259
Otu001260
Otu001261
Otu001262
Otu001263
Otu001265
Otu001266
Otu001269
Otu001270
Otu001271
Otu001272
Otu001274
Otu001275
Otu001277
Otu001278
Otu001279
Otu001281
Otu001282
Otu001284
Otu001285
Otu001287
Otu001288
Otu001289
Otu001292
Otu001293
Otu001295
Otu001297
Otu001298
Otu001299
Otu001300
Otu001302
Otu001303
Otu001304
Otu001305
Otu001306
Otu001307
Otu001314
Otu001315
Otu001321
Otu001328
Otu001330
Otu001331
Otu001332
Otu001333
Otu001335
Otu001337
Otu001338
Otu001339
Otu001341
Otu001342
Otu001343
Otu001344
Otu001345
Otu001346
Otu001347
Otu001348
Otu001350
Otu001351
Otu001352
Otu001353
Otu001355
Otu001356
Otu001358
Otu001359
Otu001360
Otu001361
Otu001362
Otu001365
Otu001367
Otu001368
Otu001369
Otu001371
Otu001372
Otu001373
Otu001374
Otu001375
Otu001377
Otu001378
Otu001379
Otu001384
Otu001385
Otu001386
Otu001388
Otu001391
Otu001392
Otu001394
Otu001397
Otu001398
Otu001399
Otu001401
Otu001402
Otu001403
Otu001404
Otu001405
Otu001406
Otu001407
Otu001408
Otu001410
Otu001411
Otu001412
Otu001413
Otu001414
Otu001416
Otu001423
Otu001424
Otu001426
Otu001427
Otu001429
Otu001432
Otu001433
Otu001434
Otu001435
Otu001436
Otu001441
Otu001442
Otu001443
Otu001445
Otu001447
Otu001448
Otu001450
Otu001452
Otu001456
Otu001457
Otu001459
Otu001460
Otu001462
Otu001463
Otu001464
Otu001466
Otu001467
Otu001468
Otu001470
Otu001473
Otu001474
Otu001475
Otu001477
Otu001478
Otu001480
Otu001482
Otu001483
Otu001484
Otu001485
Otu001486
Otu001487
Otu001490
Otu001492
Otu001494
Otu001496
Otu001497
Otu001498
Otu001499
Otu001501
Otu001502
Otu001505
Otu001508
Otu001509
Otu001511
Otu001515
Otu001516
Otu001517
Otu001518
Otu001519
Otu001522
Otu001523
Otu001526
Otu001527
Otu001531
Otu001532
Otu001538
Otu001539
Otu001540
Otu001541
Otu001544
Otu001546
Otu001547
Otu001548
Otu001549
Otu001550
Otu001551
Otu001552
Otu001553
Otu001557
Otu001558
Otu001559
Otu001563
Otu001567
Otu001572
Otu001573
Otu001575
Otu001576
Otu001577
Otu001578
Otu001582
Otu001583
Otu001588
Otu001589
Otu001590
Otu001591
Otu001593
Otu001594
Otu001595
Otu001596
Otu001600
Otu001603
Otu001607
Otu001609
Otu001610
Otu001615
Otu001619
Otu001621
Otu001622
Otu001625
Otu001626
Otu001628
Otu001630
Otu001638
Otu001639
Otu001642
Otu001644
Otu001648
Otu001655
Otu001656
Otu001658
Otu001661
Otu001662
Otu001663
Otu001664
Otu001665
Otu001666
Otu001671
Otu001672
Otu001673
Otu001676
Otu001679
Otu001680
Otu001682
Otu001684
Otu001688
Otu001689
Otu001690
Otu001691
Otu001692
Otu001694
Otu001695
Otu001696
Otu001697
Otu001698
Otu001699
Otu001700
Otu001704
Otu001709
Otu001710
Otu001711
Otu001712
Otu001714
Otu001715
Otu001716
Otu001718
Otu001719
Otu001720
Otu001725
Otu001729
Otu001733
Otu001734
Otu001735
Otu001736
Otu001738
Otu001739
Otu001740
Otu001741
Otu001742
Otu001743
Otu001744
Otu001745
Otu001746
Otu001749
Otu001752
Otu001756
Otu001757
Otu001758
Otu001759
Otu001763
Otu001764
Otu001765
Otu001766
Otu001767
Otu001769
Otu001771
Otu001776
Otu001779
Otu001783
Otu001784
Otu001785
Otu001788
Otu001797
Otu001803
Otu001805
Otu001806
Otu001808
Otu001810
Otu001814
Otu001816
Otu001820
Otu001822
Otu001826
Otu001832
Otu001834
Otu001838
Otu001842
Otu001843
Otu001845
Otu001850
Otu001852
Otu001853
Otu001856
Otu001859
Otu001861
Otu001863
Otu001864
Otu001871
Otu001872
Otu001874
Otu001875
Otu001879
Otu001883
Otu001886
Otu001887
Otu001888
Otu001895
Otu001896
Otu001897
Otu001898
Otu001901
Otu001902
Otu001903
Otu001908
Otu001910
Otu001911
Otu001912
Otu001913
Otu001915
Otu001916
Otu001917
Otu001918
Otu001924
Otu001925
Otu001927
Otu001928
Otu001929
Otu001931
Otu001933
Otu001934
Otu001935
Otu001938
Otu001943
Otu001950
Otu001951
Otu001952
Otu001953
Otu001960
Otu001961
Otu001963
Otu001970
Otu001972
Otu001974
Otu001985
Otu001988
Otu001990
Otu001992
Otu001994
Otu002001
Otu002005
Otu002006
Otu002008
Otu002010
Otu002012
Otu002016
Otu002019
Otu002024
Otu002027
Otu002029
Otu002031
Otu002032
Otu002035
Otu002036
Otu002037
Otu002038
Otu002039
Otu002044
Otu002045
Otu002046
Otu002048
Otu002050
Otu002061
Otu002066
Otu002068
Otu002069
Otu002070
Otu002071
Otu002080
Otu002083
Otu002085
Otu002090
Otu002091
Otu002092
Otu002093
Otu002094
Otu002102
Otu002103
Otu002104
Otu002105
Otu002109
Otu002110
Otu002111
Otu002119
Otu002121
Otu002124
Otu002130
Otu002131
Otu002132
Otu002133
Otu002134
Otu002135
Otu002136
Otu002142
Otu002144
Otu002148
Otu002155
Otu002156
Otu002159
Otu002161
Otu002162
Otu002163
Otu002166
Otu002175
Otu002177
Otu002181
Otu002184
Otu002195
Otu002202
Otu002203
Otu002204
Otu002205
Otu002207
Otu002208
Otu002212
Otu002220
Otu002234
Otu002236
Otu002239
Otu002246
Otu002251
Otu002254
Otu002258
Otu002265
Otu002266
Otu002269
Otu002271
Otu002276
Otu002280
Otu002282
Otu002292
Otu002301
Otu002302
Otu002303
Otu002306
Otu002310
Otu002311
Otu002312
Otu002313
Otu002316
Otu002338
Otu002339
Otu002341
Otu002342
Otu002348
Otu002351
Otu002353
Otu002356
Otu002358
Otu002361
Otu002365
Otu002366
Otu002369
Otu002371
Otu002375
Otu002377
Otu002380
Otu002381
Otu002383
Otu002394
Otu002397
Otu002405
Otu002410
Otu002416
Otu002418
Otu002419
Otu002422
Otu002423
Otu002427
Otu002428
Otu002430
Otu002432
Otu002451
Otu002452
Otu002455
Otu002459
Otu002460
Otu002467
Otu002469
Otu002481
Otu002491
Otu002496
Otu002497
Otu002502
Otu002504
Otu002505
Otu002510
Otu002514
Otu002518
Otu002526
Otu002527
Otu002528
Otu002530
Otu002537
Otu002542
Otu002550
Otu002551
Otu002555
Otu002557
Otu002565
Otu002574
Otu002575
Otu002580
Otu002588
Otu002591
Otu002596
Otu002600
Otu002602
Otu002606
Otu002608
Otu002609
Otu002620
Otu002632
Otu002642
Otu002657
Otu002664
Otu002665
Otu002669
Otu002670
Otu002694
Otu002696
Otu002710
Otu002719
Otu002733
Otu002735
Otu002745
Otu002752
Otu002754
Otu002758
Otu002767
Otu002772
Otu002775
Otu002807
Otu002810
Otu002826
Otu002841
Otu002848
Otu002851
Otu002872
Otu002873
Otu002878
Otu002884
Otu002888
Otu002889
Otu002894
Otu002899
Otu002908
Otu002913
Otu002919
Otu002924
Otu002928
Otu002962
Otu002985
Otu002991
Otu003015
Otu003036
Otu003043
Otu003056
Otu003069
Otu003070
Otu003076
Otu003084
Otu003086
Otu003090
Otu003097
Otu003100
Otu003107
Otu003109
Otu003152
Otu003166
Otu003170
Otu003182
Otu003188
Otu003221
Otu003234
Otu003290
Otu003303
Otu003319
Otu003322
Otu003339
Otu003350
Otu003353
Otu003367
Otu003370
Otu003379
Otu003380
Otu003413
Otu003415
Otu003434
Otu003454
Otu003473
Otu003488
Otu003568
Otu003610
Otu003611
Otu003699
Otu003725
Otu003830
Otu003863
Otu003890
Otu003899
Otu003933
Otu003939
Otu004031
Otu004133
Otu004336
Otu004462
Otu004528
Otu004624
