# Supplementary material for: Highly parallelized droplet cultivation and prioritization of antibiotic producers from natural microbial communities
Source: eLife. 2021 Mar 25;10:e64774. doi: 10.7554/eLife.64774 (PMC8081529; doi:10.7554/eLife.64774)
Supplement: Figure 3—source data 5. [file elife-64774-fig3-data5.txt]

Otu000001
Otu000002
Otu000003
Otu000004
Otu000005
Otu000006
Otu000007
Otu000008
Otu000009
Otu000010
Otu000011
Otu000012
Otu000013
Otu000014
Otu000015
Otu000016
Otu000017
Otu000018
Otu000019
Otu000020
Otu000021
Otu000022
Otu000023
Otu000024
Otu000025
Otu000026
Otu000027
Otu000028
Otu000029
Otu000030
Otu000031
Otu000032
Otu000033
Otu000034
Otu000035
Otu000038
Otu000039
Otu000040
Otu000042
Otu000043
Otu000044
Otu000046
Otu000048
Otu000049
Otu000050
Otu000051
Otu000052
Otu000053
Otu000054
Otu000055
Otu000056
Otu000057
Otu000059
Otu000060
Otu000061
Otu000062
Otu000063
Otu000064
Otu000065
Otu000067
Otu000070
Otu000073
Otu000074
Otu000075
Otu000078
Otu000079
Otu000080
Otu000081
Otu000082
Otu000083
Otu000084
Otu000085
Otu000086
Otu000087
Otu000088
Otu000089
Otu000091
Otu000092
Otu000093
Otu000094
Otu000096
Otu000097
Otu000098
Otu000100
Otu000101
Otu000102
Otu000103
Otu000104
Otu000106
Otu000108
Otu000112
Otu000113
Otu000115
Otu000117
Otu000118
Otu000119
Otu000120
Otu000121
Otu000122
Otu000124
Otu000128
Otu000129
Otu000130
Otu000132
Otu000133
Otu000137
Otu000138
Otu000139
Otu000140
Otu000144
Otu000145
Otu000146
Otu000147
Otu000149
Otu000150
Otu000151
Otu000152
Otu000153
Otu000156
Otu000157
Otu000158
Otu000159
Otu000160
Otu000161
Otu000164
Otu000166
Otu000170
Otu000171
Otu000172
Otu000173
Otu000174
Otu000176
Otu000177
Otu000178
Otu000180
Otu000181
Otu000185
Otu000188
Otu000192
Otu000193
Otu000194
Otu000196
Otu000199
Otu000200
Otu000202
Otu000203
Otu000204
Otu000205
Otu000208
Otu000209
Otu000212
Otu000215
Otu000218
Otu000222
Otu000224
Otu000225
Otu000226
Otu000234
Otu000235
Otu000236
Otu000240
Otu000243
Otu000245
Otu000246
Otu000248
Otu000249
Otu000250
Otu000251
Otu000255
Otu000256
Otu000257
Otu000258
Otu000259
Otu000263
Otu000264
Otu000265
Otu000267
Otu000268
Otu000269
Otu000271
Otu000273
Otu000274
Otu000275
Otu000278
Otu000279
Otu000282
Otu000284
Otu000286
Otu000287
Otu000290
Otu000291
Otu000293
Otu000294
Otu000297
Otu000298
Otu000307
Otu000308
Otu000312
Otu000314
Otu000315
Otu000317
Otu000319
Otu000322
Otu000324
Otu000325
Otu000328
Otu000329
Otu000333
Otu000337
Otu000338
Otu000340
Otu000342
Otu000344
Otu000345
Otu000346
Otu000347
Otu000356
Otu000357
Otu000359
Otu000361
Otu000368
Otu000369
Otu000371
Otu000375
Otu000376
Otu000378
Otu000380
Otu000384
Otu000386
Otu000388
Otu000392
Otu000393
Otu000395
Otu000397
Otu000400
Otu000402
Otu000405
Otu000407
Otu000412
Otu000422
Otu000423
Otu000426
Otu000429
Otu000432
Otu000436
Otu000437
Otu000440
Otu000441
Otu000447
Otu000452
Otu000454
Otu000458
Otu000466
Otu000468
Otu000470
Otu000471
Otu000486
Otu000487
Otu000490
Otu000491
Otu000492
Otu000493
Otu000495
Otu000497
Otu000498
Otu000501
Otu000502
Otu000504
Otu000510
Otu000514
Otu000515
Otu000517
Otu000518
Otu000519
Otu000521
Otu000523
Otu000527
Otu000528
Otu000529
Otu000531
Otu000534
Otu000537
Otu000538
Otu000540
Otu000544
Otu000545
Otu000547
Otu000549
Otu000551
Otu000552
Otu000554
Otu000556
Otu000557
Otu000559
Otu000561
Otu000567
Otu000570
Otu000571
Otu000573
Otu000574
Otu000576
Otu000577
Otu000578
Otu000579
Otu000586
Otu000587
Otu000592
Otu000593
Otu000595
Otu000599
Otu000600
Otu000603
Otu000606
Otu000609
Otu000611
Otu000614
Otu000623
Otu000628
Otu000633
Otu000637
Otu000638
Otu000639
Otu000641
Otu000647
Otu000661
Otu000666
Otu000669
Otu000676
Otu000677
Otu000678
Otu000681
Otu000682
Otu000684
Otu000686
Otu000690
Otu000693
Otu000694
Otu000695
Otu000698
Otu000699
Otu000700
Otu000701
Otu000703
Otu000705
Otu000707
Otu000710
Otu000711
Otu000714
Otu000717
Otu000718
Otu000721
Otu000723
Otu000724
Otu000725
Otu000728
Otu000738
Otu000739
Otu000743
Otu000745
Otu000746
Otu000747
Otu000748
Otu000758
Otu000761
Otu000764
Otu000766
Otu000767
Otu000771
Otu000773
Otu000775
Otu000777
Otu000782
Otu000789
Otu000794
Otu000799
Otu000801
Otu000807
Otu000813
Otu000814
Otu000815
Otu000816
Otu000817
Otu000822
Otu000829
Otu000831
Otu000832
Otu000833
Otu000834
Otu000838
Otu000839
Otu000840
Otu000841
Otu000842
Otu000844
Otu000845
Otu000847
Otu000850
Otu000852
Otu000853
Otu000854
Otu000856
Otu000858
Otu000859
Otu000860
Otu000863
Otu000868
Otu000871
Otu000873
Otu000874
Otu000879
Otu000883
Otu000885
Otu000895
Otu000896
Otu000898
Otu000899
Otu000900
Otu000902
Otu000903
Otu000909
Otu000910
Otu000912
Otu000915
Otu000916
Otu000918
Otu000921
Otu000924
Otu000926
Otu000928
Otu000929
Otu000940
Otu000941
Otu000943
Otu000947
Otu000950
Otu000951
Otu000954
Otu000958
Otu000959
Otu000962
Otu000963
Otu000971
Otu000976
Otu000978
Otu000981
Otu000984
Otu000988
Otu000992
Otu000996
Otu000999
Otu001002
Otu001008
Otu001011
Otu001015
Otu001017
Otu001019
Otu001023
Otu001029
Otu001038
Otu001041
Otu001042
Otu001043
Otu001047
Otu001049
Otu001052
Otu001054
Otu001057
Otu001061
Otu001063
Otu001065
Otu001072
Otu001073
Otu001075
Otu001076
Otu001082
Otu001087
Otu001088
Otu001092
Otu001093
Otu001095
Otu001096
Otu001097
Otu001098
Otu001101
Otu001110
Otu001113
Otu001117
Otu001124
Otu001128
Otu001129
Otu001130
Otu001136
Otu001145
Otu001160
Otu001161
Otu001162
Otu001168
Otu001170
Otu001176
Otu001177
Otu001185
Otu001187
Otu001191
Otu001195
Otu001202
Otu001205
Otu001208
Otu001210
Otu001211
Otu001215
Otu001220
Otu001225
Otu001226
Otu001228
Otu001229
Otu001230
Otu001237
Otu001246
Otu001252
Otu001253
Otu001261
Otu001263
Otu001265
Otu001271
Otu001275
Otu001279
Otu001282
Otu001293
Otu001298
Otu001304
Otu001305
Otu001306
Otu001328
Otu001337
Otu001338
Otu001339
Otu001344
Otu001346
Otu001351
Otu001368
Otu001371
Otu001378
Otu001379
Otu001380
Otu001385
Otu001386
Otu001391
Otu001394
Otu001396
Otu001399
Otu001406
Otu001412
Otu001416
Otu001417
Otu001423
Otu001424
Otu001427
Otu001432
Otu001434
Otu001435
Otu001452
Otu001453
Otu001458
Otu001463
Otu001470
Otu001487
Otu001496
Otu001498
Otu001501
Otu001502
Otu001503
Otu001504
Otu001505
Otu001508
Otu001515
Otu001516
Otu001519
Otu001523
Otu001528
Otu001532
Otu001538
Otu001544
Otu001546
Otu001547
Otu001549
Otu001550
Otu001553
Otu001563
Otu001567
Otu001572
Otu001577
Otu001579
Otu001580
Otu001589
Otu001590
Otu001594
Otu001600
Otu001615
Otu001619
Otu001629
Otu001630
Otu001642
Otu001644
Otu001648
Otu001661
Otu001673
Otu001676
Otu001680
Otu001682
Otu001689
Otu001690
Otu001691
Otu001696
Otu001699
Otu001700
Otu001710
Otu001712
Otu001713
Otu001723
Otu001733
Otu001734
Otu001735
Otu001739
Otu001746
Otu001752
Otu001756
Otu001757
Otu001758
Otu001764
Otu001766
Otu001769
Otu001779
Otu001783
Otu001785
Otu001805
Otu001832
Otu001834
Otu001838
Otu001842
Otu001850
Otu001852
Otu001871
Otu001872
Otu001883
Otu001891
Otu001901
Otu001911
Otu001913
Otu001917
Otu001932
Otu001933
Otu001952
Otu001956
Otu001970
Otu002012
Otu002016
Otu002024
Otu002044
Otu002069
Otu002103
Otu002119
Otu002124
Otu002134
Otu002136
Otu002140
Otu002156
Otu002161
Otu002202
Otu002251
Otu002269
Otu002271
Otu002302
Otu002303
Otu002348
Otu002353
Otu002365
Otu002369
Otu002371
Otu002380
Otu002381
Otu002405
Otu002418
Otu002422
Otu002452
Otu002481
Otu002496
Otu002505
Otu002620
Otu002642
Otu002669
Otu002696
Otu002710
Otu002735
Otu002745
Otu002754
Otu002928
Otu003076
Otu003353
Otu003370
Otu003379
Otu003863
Otu003890
Otu004031
Otu004528
