# Supplementary material for: Highly parallelized droplet cultivation and prioritization of antibiotic producers from natural microbial communities
Source: eLife. 2021 Mar 25;10:e64774. doi: 10.7554/eLife.64774 (PMC8081529; doi:10.7554/eLife.64774)
Supplement: Figure 5—source code 1. [file elife-64774-fig5-code1.zip]

Archive with 1 entries (1 files):
- Figure5-sourcecode1.R
