# Supplementary material for: Highly parallelized droplet cultivation and prioritization of antibiotic producers from natural microbial communities
Source: eLife. 2021 Mar 25;10:e64774. doi: 10.7554/eLife.64774 (PMC8081529; doi:10.7554/eLife.64774)
Supplement: Figure 6—source data 1. [file elife-64774-fig6-data1.csv]

Plotorder	Experiment	Isolate	Name	Strain	Authors	kingdom	phylum	class	order	family	genus	Accession	Pairwise Similarity(%)	Mismatch/Total nt	Completeness(%)
2	Ecoli_MMM	D121-0901-b1-1	Escherichia coli	NCTC9001	(Migula 1895) Castellani and Chalmers 1919	Bacteria	Proteobacteria	Gammaproteobacteria	Enterobacterales	Enterobacteriaceae	Escherichia	LN831047	100	0/1320	100	1
2	Ecoli_MMM	D121-0901-b1-3	Escherichia coli	NCTC9001	(Migula 1895) Castellani and Chalmers 1919	Bacteria	Proteobacteria	Gammaproteobacteria	Enterobacterales	Enterobacteriaceae	Escherichia	LN831047	99.85250737	2/1356	100	1
2	Ecoli_MMM	D121-0901-b2-1-1	Escherichia coli	NCTC9001	(Migula 1895) Castellani and Chalmers 1919	Bacteria	Proteobacteria	Gammaproteobacteria	Enterobacterales	Enterobacteriaceae	Escherichia	LN831047	100	0/1335	100	1
2	Ecoli_MMM	D121-0901-b2-2-2	Bacillus wiedmannii	FSL W8-0169	Miller et al. 2016	Bacteria	Firmicutes	Bacilli	Bacillales	Bacillaceae	Bacillus	LOBC01000053	100	0/1338	100	1
2	Ecoli_MMM	D121-0901-b2-2-5_inhib_3	Phyllobacterium loti	S658	S�nchez et al. 2014	Bacteria	Proteobacteria	Alphaproteobacteria	Rhizobiales	Phyllobacteriaceae	Phyllobacterium	KC577468	100	0/1265	100	1
2	Ecoli_MMM	D121-0901-b2-2-4_inhib_3	Bacillus wiedmannii	FSL W8-0169	Miller et al. 2016	Bacteria	Firmicutes	Bacilli	Bacillales	Bacillaceae	Bacillus	LOBC01000053	100	0/1343	100	1
2	Ecoli_MMM	D121-0901-b2-2-6	Escherichia coli	NCTC9001	(Migula 1895) Castellani and Chalmers 1919	Bacteria	Proteobacteria	Gammaproteobacteria	Enterobacterales	Enterobacteriaceae	Escherichia	LN831047	100	0/1334	100	1
2	Ecoli_MMM	D121-0901-b2-2-9	Paenarthrobacter nitroguajacolicus	G2-1	(Kotou?kov� et al. 2004) Busse 2016	Bacteria	Actinobacteria	Actinobacteria_c	Micrococcales	Micrococcaceae	Paenarthrobacter	AJ512504	99.32985853	9/1343	100	1
2	Ecoli_MMM	D121-0901-b3-1-1	Escherichia coli	NCTC9001	(Migula 1895) Castellani and Chalmers 1919	Bacteria	Proteobacteria	Gammaproteobacteria	Enterobacterales	Enterobacteriaceae	Escherichia	LN831047	99.92619926	1/1355	100	1
2	Ecoli_MMM	D121-0901-b3-1-3	Escherichia coli	NCTC9001	(Migula 1895) Castellani and Chalmers 1919	Bacteria	Proteobacteria	Gammaproteobacteria	Enterobacterales	Enterobacteriaceae	Escherichia	LN831047	100	0/1284	100	1
2	Ecoli_MMM	D121-0901-b3-1-4	Escherichia coli	NCTC9001	(Migula 1895) Castellani and Chalmers 1919	Bacteria	Proteobacteria	Gammaproteobacteria	Enterobacterales	Enterobacteriaceae	Escherichia	LN831047	99.92503748	1/1334	100	1
2	Ecoli_MMM	D121-0901-b3-1-6_180103_inhib_3_reverse_inhib_3	Methylobacterium mesophilicum	JCM 2829	(Austin and Goodfellow 1979) Green and Bousfield 1983	Bacteria	Proteobacteria	Alphaproteobacteria	Rhizobiales	Methylobacteriaceae	Methylobacterium	D32225	99.44186047	6/1075	100	1
2	Ecoli_MMM	D121-0901-b3-1-6a_180103_inhib_3_reverse_inhib_3	Methylobacterium mesophilicum	JCM 2829	(Austin and Goodfellow 1979) Green and Bousfield 1983	Bacteria	Proteobacteria	Alphaproteobacteria	Rhizobiales	Methylobacteriaceae	Methylobacterium	D32225	99.24026591	8/1053	100	1
2	Ecoli_MMM	D121-0901-b3-1-7	Escherichia coli	NCTC9001	(Migula 1895) Castellani and Chalmers 1919	Bacteria	Proteobacteria	Gammaproteobacteria	Enterobacterales	Enterobacteriaceae	Escherichia	LN831047	99.92548435	1/1342	100	1
2	Ecoli_MMM	D121-0901-b3-2-2_GATC	Phyllobacterium sophorae	CCBAU 3422	Jiao et al. 2015	Bacteria	Proteobacteria	Alphaproteobacteria	Rhizobiales	Phyllobacteriaceae	Phyllobacterium	KJ685937	99.76744186	3/1290	98.86765747	1
2	Ecoli_MMM	D121-0901-b3-2-3	Escherichia coli	NCTC9001	(Migula 1895) Castellani and Chalmers 1919	Bacteria	Proteobacteria	Gammaproteobacteria	Enterobacterales	Enterobacteriaceae	Escherichia	LN831047	99.85218034	2/1353	100	1
2	Ecoli_MMM	D121-0901-b3-2-5	Agromyces ramosus	DSM 43045	Gledhill and Casida 1969	Bacteria	Actinobacteria	Actinobacteria_c	Micrococcales	Microbacteriaceae	Agromyces	X77447	99.62769918	5/1343	100	1
2	Ecoli_MMM	D121-0901-b3-2-6_GATC	Escherichia coli	NCTC9001	(Migula 1895) Castellani and Chalmers 1919	Bacteria	Proteobacteria	Gammaproteobacteria	Enterobacterales	Enterobacteriaceae	Escherichia	LN831047	99.92570579	1/1346	100	1
2	Ecoli_MMM	D121-0901-b3-3-1	Escherichia coli	NCTC9001	(Migula 1895) Castellani and Chalmers 1919	Bacteria	Proteobacteria	Gammaproteobacteria	Enterobacterales	Enterobacteriaceae	Escherichia	LN831047	99.92598075	1/1351	100	1
2	Ecoli_MMM	D121-0901-b3-3-3	Phyllobacterium sophorae	CCBAU 03422	Jiao et al. 2015	Bacteria	Proteobacteria	Alphaproteobacteria	Rhizobiales	Phyllobacteriaceae	Phyllobacterium	KJ685937	99.76415094	3/1272	98.86765747	1
2	Ecoli_MMM	D121-0901-b3-3-6b	Micromonospora zamorensis	DSM 45600	Carro et al. 2012	Bacteria	Actinobacteria	Actinobacteria_c	Micromonosporales	Micromonosporaceae	Micromonospora	LT607755	99.92395437	1/1315	100	1
2	Ecoli_MMM	D121-0901-b3-3-7_inhib_3_tube	Kytococcus sedentarius	DSM 20547	(ZoBell and Upham 1944) Stackebrandt et al. 1995	Bacteria	Actinobacteria	Actinobacteria_c	Micrococcales	Dermacoccaceae	Kytococcus	CP001686	99.47289157	7/1328	100	1
2	Ecoli_MMM	D121-0901-b4-1-1_inhib_3	Acinetobacter calcoaceticus	DSM 30006	(Beijerinck 1911) Baumann et al. 1968	Bacteria	Proteobacteria	Gammaproteobacteria	Pseudomonadales	Moraxellaceae	Acinetobacter	AIEC01000170	100	0/1344	100	1
2	Ecoli_MMM	D121-0901-b4-1-3_inhib_3	Bacillus wiedmannii	FSL W8-0169	Miller et al. 2016	Bacteria	Firmicutes	Bacilli	Bacillales	Bacillaceae	Bacillus	LOBC01000053	100	0/1353	100	1
2	Ecoli_MMM	D121-0901-b4-1-5_inhib_3	Escherichia coli	NCTC9001	(Migula 1895) Castellani and Chalmers 1919	Bacteria	Proteobacteria	Gammaproteobacteria	Enterobacterales	Enterobacteriaceae	Escherichia	LN831047	99.85174203	2/1349	100	1
2	Ecoli_MMM	D121-0901-b4-1-8	Bacillus wiedmannii	FSL W8-0169	Miller et al. 2016	Bacteria	Firmicutes	Bacilli	Bacillales	Bacillaceae	Bacillus	LOBC01000053	99.92663243	1/1363	100	1
2	Ecoli_MMM	D121-0901-b4-2-1	Escherichia coli	NCTC9001	(Migula 1895) Castellani and Chalmers 1919	Bacteria	Proteobacteria	Gammaproteobacteria	Enterobacterales	Enterobacteriaceae	Escherichia	LN831047	99.85196151	2/1351	100	1
2	Ecoli_MMM	D121-0901-b4-2-2	Microbacterium phyllosphaerae	DSM 13468	Behrendt et al. 2001	Bacteria	Actinobacteria	Actinobacteria_c	Micrococcales	Microbacteriaceae	Microbacterium	AJ277840	100	0/1323	100	1
2	Ecoli_MMM	D121-0901-b4-2-3_inhib_3_tube	Agromyces ramosus	DSM 43045	Gledhill and Casida 1969	Bacteria	Actinobacteria	Actinobacteria_c	Micrococcales	Microbacteriaceae	Agromyces	X77447	99.62714392	5/1341	100	1
2	Ecoli_MMM	D121-0901-b5-1-2a_inhib_3_tube	Sphingomonas molluscorum	KMM 3882	Romanenko et al. 2007	Bacteria	Proteobacteria	Alphaproteobacteria	Sphingomonadales	Sphingomonadaceae	Sphingomonas	AB248285	98.46272098	20/1301	97.73049645	1
2	Ecoli_MMM	D121-0901-b5-1-4	Sphingomonas molluscorum	KMM 3882	Romanenko et al. 2007	Bacteria	Proteobacteria	Alphaproteobacteria	Sphingomonadales	Sphingomonadaceae	Sphingomonas	AB248285	98.45320959	20/1293	97.73049645	1
2	Ecoli_MMM	D121-0901-b5-1-5	Bacillus mobilis	0711P9-1	Liu et al. 2017	Bacteria	Firmicutes	Bacilli	Bacillales	Bacillaceae	Bacillus	KJ812449	100	0/1387	100	1
2	Ecoli_MMM	D121-0901-b5-1-8a	Bacillus weihenstephanensis	NBRC 101238	Lechner et al. 1998	Bacteria	Firmicutes	Bacilli	Bacillales	Bacillaceae	Bacillus	BAUY01000093	100	0/1354	100	1
2	Ecoli_MMM	D121-0901-b5-1-8	Acinetobacter calcoaceticus	DSM 30006	(Beijerinck 1911) Baumann et al. 1968	Bacteria	Proteobacteria	Gammaproteobacteria	Pseudomonadales	Moraxellaceae	Acinetobacter	AIEC01000170	100	0/1342	100	1
2	Ecoli_MMM	D121-0901-b5-1-12	Xanthomonas translucens	DSM 18974	(ex Jones et al. 1917) Vauterin et al. 1995	Bacteria	Proteobacteria	Gammaproteobacteria	Xanthomonadales	Xanthomonadaceae	Xanthomonas	CAPJ01000550	99.92619926	1/1355	100	1
2	Ecoli_MMM	D121-0901-b5-1-15_inhib_3	Brevibacterium frigoritolerans	DSM 8801	Delaporte and Sasson 1967	Bacteria	Firmicutes	Bacilli	Bacillales	Bacillaceae	Bacillus	AM747813	100	0/1345	100	1
2	Ecoli_MMM	D121-0901-b5-1-17	Bacillus weihenstephanensis	NBRC 101238	Lechner et al. 1998	Bacteria	Firmicutes	Bacilli	Bacillales	Bacillaceae	Bacillus	BAUY01000093	100	0/1335	100	1
2	Ecoli_MMM	D121-0901-b5-1-18	Bacillus weihenstephanensis	NBRC 101238	Lechner et al. 1998	Bacteria	Firmicutes	Bacilli	Bacillales	Bacillaceae	Bacillus	BAUY01000093	100	0/1326	100	1
2	Ecoli_MMM	D121-0901-b5-1-22_inhib_3	Xanthomonas translucens	DSM 18974	(ex Jones et al. 1917) Vauterin et al. 1995	Bacteria	Proteobacteria	Gammaproteobacteria	Xanthomonadales	Xanthomonadaceae	Xanthomonas	CAPJ01000550	99.92542878	1/1341	100	1
2	Ecoli_MMM	D121-0901-b5-2-1a_inhib_3	Kocuria palustris	DSM 11925	Kov�cs et al. 1999	Bacteria	Actinobacteria	Actinobacteria_c	Micrococcales	Micrococcaceae	Kocuria	Y16263	100	0/1333	99.31034483	1
2	Ecoli_MMM	D121-0901-b5-2-1b_inhib_3	Escherichia coli	NCTC9001	(Migula 1895) Castellani and Chalmers 1919	Bacteria	Proteobacteria	Gammaproteobacteria	Enterobacterales	Enterobacteriaceae	Escherichia	LN831047	99.92576095	1/1347	100	1
2	Ecoli_MMM	D121-0901-b5-2-1b-2	Kocuria palustris	DSM 11925	Kov�cs et al. 1999	Bacteria	Actinobacteria	Actinobacteria_c	Micrococcales	Micrococcaceae	Kocuria	Y16263	100	0/1333	99.31034483	1
2	Ecoli_MMM	D121-0901-b5-2-1c_inhib_3	Kocuria palustris	DSM 11925	Kov�cs et al. 1999	Bacteria	Actinobacteria	Actinobacteria_c	Micrococcales	Micrococcaceae	Kocuria	Y16263	100	0/1328	99.31034483	1
2	Ecoli_MMM	D121-0901-b5-2-2_inhib_3	Acinetobacter calcoaceticus	DSM 30006	(Beijerinck 1911) Baumann et al. 1968	Bacteria	Proteobacteria	Gammaproteobacteria	Pseudomonadales	Moraxellaceae	Acinetobacter	AIEC01000170	100	0/1330	100	1
2	Ecoli_MMM	D121-0901-b5-2-5	Bacillus mobilis	0711P9-1	Liu et al. 2017	Bacteria	Firmicutes	Bacilli	Bacillales	Bacillaceae	Bacillus	KJ812449	99.92641648	1/1359	100	1
2	Ecoli_MMM	D121-0901-b5-2-7_inhib_3	Sphingomonas molluscorum	KMM 3882	Romanenko et al. 2007	Bacteria	Proteobacteria	Alphaproteobacteria	Sphingomonadales	Sphingomonadaceae	Sphingomonas	AB248285	98.44599845	20/1287	97.73049645	1
2	Ecoli_MMM	D121-0901-b5-2-11a	Acinetobacter calcoaceticus	DSM 30006	(Beijerinck 1911) Baumann et al. 1968	Bacteria	Proteobacteria	Gammaproteobacteria	Pseudomonadales	Moraxellaceae	Acinetobacter	AIEC01000170	100	0/1382	100	1
2	Ecoli_MMM	D121-0901-b5-2-11b_inhib_3	Kocuria palustris	DSM 11925	Kov�cs et al. 1999	Bacteria	Actinobacteria	Actinobacteria_c	Micrococcales	Micrococcaceae	Kocuria	Y16263	100	0/1328	99.31034483	1
2	Ecoli_MMM	D121-0901-b5-2-14	Bacillus wiedmannii	FSL W8-0169	Miller et al. 2016	Bacteria	Firmicutes	Bacilli	Bacillales	Bacillaceae	Bacillus	LOBC01000053	100	0/1358	100	1
2	Ecoli_MMM	D121-0901-b5-3-5_inhib_3	Brevibacterium frigoritolerans	DSM 8801	Delaporte and Sasson 1967	Bacteria	Firmicutes	Bacilli	Bacillales	Bacillaceae	Bacillus	AM747813	100	0/1343	100	1
2	Ecoli_MMM	D121-0901-b5-3-6	Staphylococcus epidermidis	ATCC 14990	(Winslow and Winslow 1908) Evans 1916	Bacteria	Firmicutes	Bacilli	Bacillales	Staphylococcaceae	Staphylococcus	L37605	99.92424242	1/1320	99.66055669	1
2	Ecoli_MMM	D121-0901-b6-2-1	Bacillus wiedmannii	FSL W8-0169	Miller et al. 2016	Bacteria	Firmicutes	Bacilli	Bacillales	Bacillaceae	Bacillus	LOBC01000053	100	0/1327	100	1
2	Ecoli_MMM	D121-0901-b6-2-2	Bacillus wiedmannii	FSL W8-0169	Miller et al. 2016	Bacteria	Firmicutes	Bacilli	Bacillales	Bacillaceae	Bacillus	LOBC01000053	100	0/1362	100	1
2	Ecoli_MMM	D121-0901-b6-2-5a	Ensifer morelensis	Lc04	(Wang et al. 2002) Wang et al. 2015	Bacteria	Proteobacteria	Alphaproteobacteria	Rhizobiales	Rhizobiaceae	Ensifer	AY024335	99.92094862	1/1265	100	1
2	Ecoli_MMM	D121-0901-b6-3-2	Escherichia coli	NCTC9001	(Migula 1895) Castellani and Chalmers 1919	Bacteria	Proteobacteria	Gammaproteobacteria	Enterobacterales	Enterobacteriaceae	Escherichia	LN831047	99.92619926	1/1355	100	1
2	Ecoli_MMM	D121-0901-b6-3-5	Escherichia coli	NCTC9001	(Migula 1895) Castellani and Chalmers 1919	Bacteria	Proteobacteria	Gammaproteobacteria	Enterobacterales	Enterobacteriaceae	Escherichia	LN831047	99.89858012	1/986	100	1
2	Ecoli_MMM	D121-0901-b6-4-2	Escherichia coli	NCTC9001	(Migula 1895) Castellani and Chalmers 1919	Bacteria	Proteobacteria	Gammaproteobacteria	Enterobacterales	Enterobacteriaceae	Escherichia	LN831047	99.92609017	1/1353	100	1
2	Ecoli_MMM	D121-0901-b7-1-1_GATC	Escherichia coli	NCTC9001	(Migula 1895) Castellani and Chalmers 1919	Bacteria	Proteobacteria	Gammaproteobacteria	Enterobacterales	Enterobacteriaceae	Escherichia	LN831047	96.63461538	42/1248	100	1
2	Ecoli_MMM	D121-0901-b7-1-4_inhib_3_tube	Sphingomonas molluscorum	KMM 3882	Romanenko et al. 2007	Bacteria	Proteobacteria	Alphaproteobacteria	Sphingomonadales	Sphingomonadaceae	Sphingomonas	AB248285	98.38833461	21/1303	97.73049645	1
2	Ecoli_MMM	D121-0901-b7-1-5a_inhib_3	Rhodococcus qingshengii	JCM 15477	Xu et al. 2007	Bacteria	Actinobacteria	Actinobacteria_c	Corynebacteriales	Nocardiaceae	Rhodococcus	LRRJ01000016	100	0/1081	100	1
2	Ecoli_MMM	D121-0901-b7-1-5b	Ralstonia insidiosa	AU2944	Coenye et al. 2003	Bacteria	Proteobacteria	Betaproteobacteria	Burkholderiales	Ralstonia_f	Ralstonia	AF488779	99.85163205	2/1348	98.35616438	1
2	Ecoli_MMM	D121-0901-b7-1-6	Escherichia coli	NCTC9001	(Migula 1895) Castellani and Chalmers 1919	Bacteria	Proteobacteria	Gammaproteobacteria	Enterobacterales	Enterobacteriaceae	Escherichia	LN831047	100	0/1348	100	1
2	Ecoli_MMM	D121-0901-b7-1-7_inhib_3	Paenibacillus castaneae	Ch-32	Valverde et al. 2008	Bacteria	Firmicutes	Bacilli	Bacillales	Paenibacillaceae	Paenibacillus	EU099594	99.10581222	12/1342	100	1
2	Ecoli_MMM	D121-0901-b7-1-8_inhib_3_tube	Cellulomonas xylanilytica	XIL11	Rivas et al. 2004	Bacteria	Actinobacteria	Actinobacteria_c	Micrococcales	Cellulomonadaceae	Cellulomonas	AY303668	99.62406015	5/1330	100	1
2	Ecoli_MMM	D121-0901-b7-2-3	Micrococcus yunnanensis	YIM 65004	Zhao et al. 2009	Bacteria	Actinobacteria	Actinobacteria_c	Micrococcales	Micrococcaceae	Micrococcus	FJ214355	99.92486852	1/1331	98.06362379	1
2	Ecoli_MMM	D121-0901-b7-2-6	Stenotrophomonas rhizophila	DSM 14405	Wolf et al. 2002	Bacteria	Proteobacteria	Gammaproteobacteria	Xanthomonadales	Xanthomonadaceae	Stenotrophomonas	CP007597	99.76905312	3/1299	100	1
2	Ecoli_MMM	D121-0901-b7-2-7	Bacillus mobilis	0711P9-1	Liu et al. 2017	Bacteria	Firmicutes	Bacilli	Bacillales	Bacillaceae	Bacillus	KJ812449	100	0/1358	100	1
2	Ecoli_MMM	D121-0901-b7-2-8_inhib_3	Stenotrophomonas rhizophila	DSM 14405	Wolf et al. 2002	Bacteria	Proteobacteria	Gammaproteobacteria	Xanthomonadales	Xanthomonadaceae	Stenotrophomonas	CP007597	99.77678571	3/1344	100	1
4	Bsubtilis_MMM	D121-0906-b1-2-2	Bacillus tequilensis	KCTC 13622	Gatson et al. 2006	Bacteria	Firmicutes	Bacilli	Bacillales	Bacillaceae	Bacillus	AYTO01000043	99.92625369	1/1356	100	1
4	Bsubtilis_MMM	D121-0906-b1-3-5	Bacillus tequilensis	KCTC 13622	Gatson et al. 2006	Bacteria	Firmicutes	Bacilli	Bacillales	Bacillaceae	Bacillus	AYTO01000043	99.92743106	1/1378	100	1
4	Bsubtilis_MMM	D121-0906-b3-2-2	Bacillus tequilensis	KCTC 13622	Gatson et al. 2006	Bacteria	Firmicutes	Bacilli	Bacillales	Bacillaceae	Bacillus	AYTO01000043	99.85272459	2/1358	100	1
4	Bsubtilis_MMM	D121-0906-b4-3-1	Staphylococcus epidermidis	ATCC 14990	(Winslow and Winslow 1908) Evans 1916	Bacteria	Firmicutes	Bacilli	Bacillales	Staphylococcaceae	Staphylococcus	L37605	99.77678571	3/1344	99.66055669	1
4	Bsubtilis_MMM	D121-0906-b5-1-2	Bacillus mobilis	0711P9-1	Liu et al. 2017	Bacteria	Firmicutes	Bacilli	Bacillales	Bacillaceae	Bacillus	KJ812449	99.63235294	5/1360	100	1
4	Bsubtilis_MMM	D121-0906-b5-3-1	Bacillus tequilensis	KCTC 13622	Gatson et al. 2006	Bacteria	Firmicutes	Bacilli	Bacillales	Bacillaceae	Bacillus	AYTO01000043	99.92598075	1/1351	100	1
4	Bsubtilis_MMM	D121-0906-b6-1-1	Bacillus wiedmannii	FSL W8-0169	Miller et al. 2016	Bacteria	Firmicutes	Bacilli	Bacillales	Bacillaceae	Bacillus	LOBC01000053	100	0/1332	100	1
4	Bsubtilis_MMM	D121-0906-b6-2-5	Staphylococcus xylosus	ATCC 29971	Schleifer and Kloos 1975	Bacteria	Firmicutes	Bacilli	Bacillales	Staphylococcaceae	Staphylococcus	D83374	100	0/1354	100	1
4	Bsubtilis_MMM	D121-0906-b6-3-1	Bacillus mobilis	0711P9-1	Liu et al. 2017	Bacteria	Firmicutes	Bacilli	Bacillales	Bacillaceae	Bacillus	KJ812449	99.92625369	1/1356	100	1
1	Ecoli_SM	D122-0828-b1-1-1_inhib_3	Pseudomonas geniculata	ATCC 19374	(Wright 1895) Chester 1901	Bacteria	Proteobacteria	Gammaproteobacteria	Xanthomonadales	Xanthomonadaceae	Stenotrophomonas	AB021404	99.69673995	4/1319	97.13701431	1
1	Ecoli_SM	D122-0828-b1-3	Agrococcus jenensis	DSM 9580	Groth et al. 1996	Bacteria	Actinobacteria	Actinobacteria_c	Micrococcales	Microbacteriaceae	Agrococcus	X92492	100	0/1367	100	1
1	Ecoli_SM	D122-0828-b1-4-8	Microbacterium phyllosphaerae	DSM 13468	Behrendt et al. 2001	Bacteria	Actinobacteria	Actinobacteria_c	Micrococcales	Microbacteriaceae	Microbacterium	AJ277840	99.7037037	4/1350	100	1
1	Ecoli_SM	D122-0828-b1-9_inhib_3	Tsukamurella carboxydivorans	JCM 15482	Park et al. 2009	Bacteria	Actinobacteria	Actinobacteria_c	Corynebacteriales	Tsukamurellaceae	Tsukamurella	LSRG01000019	100	0/1325	100	1
1	Ecoli_SM	D122-0828-b2-1-1_inhib_3	Stenotrophomonas maltophilia	MTCC 434	(Hugh 1981) Palleroni and Bradbury 1993	Bacteria	Proteobacteria	Gammaproteobacteria	Xanthomonadales	Xanthomonadaceae	Stenotrophomonas	JALV01000036	98.96678967	14/1355	100	1
1	Ecoli_SM	D122-0828-b2-1-5	Microbacterium oxydans	DSM 20578	(Chatelain and Second 1966) Schumann et al. 1999	Bacteria	Actinobacteria	Actinobacteria_c	Micrococcales	Microbacteriaceae	Microbacterium	Y17227	100	0/1348	99.37759336	1
1	Ecoli_SM	D122-0828-b2-2-1a_inhib_3	Stenotrophomonas pavanii	DSM 25135	Ramos et al. 2011	Bacteria	Proteobacteria	Gammaproteobacteria	Xanthomonadales	Xanthomonadaceae	Stenotrophomonas	LDJN01000038	99.62962963	5/1350	100	1
1	Ecoli_SM	D122-0828-b3-1_inhib_3	Bacillus weihenstephanensis	NBRC 101238	Lechner et al. 1998	Bacteria	Firmicutes	Bacilli	Bacillales	Bacillaceae	Bacillus	BAUY01000093	99.92537313	1/1340	100	1
1	Ecoli_SM	D122-0828-b3-1-1_inhib_3	Bacillus weihenstephanensis	NBRC 101238	Lechner et al. 1998	Bacteria	Firmicutes	Bacilli	Bacillales	Bacillaceae	Bacillus	BAUY01000093	99.92526158	1/1338	100	1
1	Ecoli_SM	D122-0828-b3-2a_inhib_3	Stenotrophomonas pavanii	DSM 25135	Ramos et al. 2011	Bacteria	Proteobacteria	Gammaproteobacteria	Xanthomonadales	Xanthomonadaceae	Stenotrophomonas	LDJN01000038	99.62462462	5/1332	100	1
1	Ecoli_SM	D122-0828-b3-11_inhib_3	Sphingomonas molluscorum	KMM 3882	Romanenko et al. 2007	Bacteria	Proteobacteria	Alphaproteobacteria	Sphingomonadales	Sphingomonadaceae	Sphingomonas	AB248285	98.43260188	20/1276	97.73049645	1
1	Ecoli_SM	D122-0828-b4-2-1-1_inhib_3	Pseudomonas geniculata	ATCC 19374	(Wright 1895) Chester 1901	Bacteria	Proteobacteria	Gammaproteobacteria	Xanthomonadales	Xanthomonadaceae	Stenotrophomonas	AB021404	99.69947408	4/1331	97.13701431	1
1	Ecoli_SM	D122-0828-b4-6-1_inhib_3	Bacillus weihenstephanensis	NBRC 101238	Lechner et al. 1998	Bacteria	Firmicutes	Bacilli	Bacillales	Bacillaceae	Bacillus	BAUY01000093	99.85228951	2/1354	100	1
1	Ecoli_SM	D122-0828-b5-2-1_inhib_3	Staphylococcus cohnii subsp. urealyticus	ATCC 49330	Kloos and Wolfshohl 1991	Bacteria	Firmicutes	Bacilli	Bacillales	Staphylococcaceae	Staphylococcus	AB009936	99.85218034	2/1353	99.93220339	1
1	Ecoli_SM	D122-0828-b5-6	Citricoccus zhacaiensis	FS24	Meng et al. 2010	Bacteria	Actinobacteria	Actinobacteria_c	Micrococcales	Micrococcaceae	Citricoccus	EU305672	98.88806523	15/1349	100	1
1	Ecoli_SM	D122-0828-b5-8_inhib_3	Acinetobacter calcoaceticus	DSM 30006	(Beijerinck 1911) Baumann et al. 1968	Bacteria	Proteobacteria	Gammaproteobacteria	Pseudomonadales	Moraxellaceae	Acinetobacter	AIEC01000170	100	0/1321	100	1
1	Ecoli_SM	D122-0828-b5-9_inhib_3	Escherichia coli	NCTC9001	(Migula 1895) Castellani and Chalmers 1919	Bacteria	Proteobacteria	Gammaproteobacteria	Enterobacterales	Enterobacteriaceae	Escherichia	LN831047	100	0/1336	100	1
3	Bsubtilis_SM	D122-0908-b1-1-3_inhib_3	Paenarthrobacter nitroguajacolicus	G2-1	(Kotou?kov� et al. 2004) Busse 2016	Bacteria	Actinobacteria	Actinobacteria_c	Micrococcales	Micrococcaceae	Paenarthrobacter	AJ512504	99.69765684	4/1323	100	1
3	Bsubtilis_SM	D122-0908-b1-1-4	Brevibacterium frigoritolerans	DSM 8801	Delaporte and Sasson 1967	Bacteria	Firmicutes	Bacilli	Bacillales	Bacillaceae	Bacillus	AM747813	100	0/1364	100	1
3	Bsubtilis_SM	D122-0908-b1-1-5	Bacillus weihenstephanensis	NBRC 101238	Lechner et al. 1998	Bacteria	Firmicutes	Bacilli	Bacillales	Bacillaceae	Bacillus	BAUY01000093	100	0/1215	100	1
3	Bsubtilis_SM	D122-0908-b1-1-6	Acinetobacter calcoaceticus	DSM 30006	(Beijerinck 1911) Baumann et al. 1968	Bacteria	Proteobacteria	Gammaproteobacteria	Pseudomonadales	Moraxellaceae	Acinetobacter	AIEC01000170	100	0/1285	100	1
3	Bsubtilis_SM	D122-0908-b1-2-2a_inhib_3	Acinetobacter calcoaceticus	DSM 30006	(Beijerinck 1911) Baumann et al. 1968	Bacteria	Proteobacteria	Gammaproteobacteria	Pseudomonadales	Moraxellaceae	Acinetobacter	AIEC01000170	100	0/1342	100	1
3	Bsubtilis_SM	D122-0908-b1-2-4	Bacillus tequilensis	KCTC 13622	Gatson et al. 2006	Bacteria	Firmicutes	Bacilli	Bacillales	Bacillaceae	Bacillus	AYTO01000043	99.9229584	1/1298	100	1
3	Bsubtilis_SM	D122-0908-b1-3-1a	Bosea lupini	LMG26383	De Meyer and Willems 2012	Bacteria	Proteobacteria	Alphaproteobacteria	Rhizobiales	Bosea_f	Bosea	FR774992	98.99536321	13/1294	100	1
3	Bsubtilis_SM	D122-0908-b1-3-2a	Bacillus tequilensis	KCTC 13622	Gatson et al. 2006	Bacteria	Firmicutes	Bacilli	Bacillales	Bacillaceae	Bacillus	AYTO01000043	99.85517741	2/1381	100	1
3	Bsubtilis_SM	D122-0908-b1-4-4_inhib_3	Paenarthrobacter nitroguajacolicus	G2-1	(Kotou?kov� et al. 2004) Busse 2016	Bacteria	Actinobacteria	Actinobacteria_c	Micrococcales	Micrococcaceae	Paenarthrobacter	AJ512504	100	0/1326	100	1
3	Bsubtilis_SM	D122-0908-b2-1-1_inhib_3	Rhodococcus qingshengii	JCM 15477	Xu et al. 2007	Bacteria	Actinobacteria	Actinobacteria_c	Corynebacteriales	Nocardiaceae	Rhodococcus	LRRJ01000016	99.92307692	1/1300	100	1
3	Bsubtilis_SM	D122-0908-b2-1-2	Bacillus wiedmannii	FSL W8-0169	Miller et al. 2016	Bacteria	Firmicutes	Bacilli	Bacillales	Bacillaceae	Bacillus	LOBC01000053	100	0/1361	100	1
3	Bsubtilis_SM	D122-0908-b2-1-4	Pararhizobium giardinii	H152	(Amarger et al. 1997) Mousavi et al. 2016	Bacteria	Proteobacteria	Alphaproteobacteria	Rhizobiales	Rhizobiaceae	Pararhizobium	ARBG01000149	99.53452289	6/1289	100	1
3	Bsubtilis_SM	D122-0908-b2-2-1	Ensifer morelensis	Lc04	(Wang et al. 2002) Wang et al. 2015	Bacteria	Proteobacteria	Alphaproteobacteria	Rhizobiales	Rhizobiaceae	Ensifer	AY024335	99.88986784	1/908	100	1
3	Bsubtilis_SM	D122-0908-b2-2-2a_GATC	Sphingomonas asaccharolytica	NBRC 15499	Takeuchi et al. 1995	Bacteria	Proteobacteria	Alphaproteobacteria	Sphingomonadales	Sphingomonadaceae	Sphingomonas	BCYU01000001	98.22667695	23/1297	100	1
3	Bsubtilis_SM	D122-0908-b2-2-2b	Brevibacterium frigoritolerans	DSM 8801	Delaporte and Sasson 1967	Bacteria	Firmicutes	Bacilli	Bacillales	Bacillaceae	Bacillus	AM747813	99.92641648	1/1359	100	1
3	Bsubtilis_SM	D122-0908-b2-2-4	Bacillus tequilensis	KCTC 13622	Gatson et al. 2006	Bacteria	Firmicutes	Bacilli	Bacillales	Bacillaceae	Bacillus	AYTO01000043	99.91273997	1/1146	100	1
3	Bsubtilis_SM	D122-0908-b3-1-1_GATC	Bacillus idriensis	SMC 4352-2	Ko et al. 2006	Bacteria	Firmicutes	Bacilli	Bacillales	Bacillaceae	Bacillus	AY904033	100	0/1348	96.80706522	1
3	Bsubtilis_SM	D122-0908-b3-2-2a_GATC	Acinetobacter calcoaceticus	DSM 30006	(Beijerinck 1911) Baumann et al. 1968	Bacteria	Proteobacteria	Gammaproteobacteria	Pseudomonadales	Moraxellaceae	Acinetobacter	AIEC01000170	100	0/1345	100	1
3	Bsubtilis_SM	D122-0908-b3-3-2	Brevibacterium frigoritolerans	DSM 8801	Delaporte and Sasson 1967	Bacteria	Firmicutes	Bacilli	Bacillales	Bacillaceae	Bacillus	AM747813	100	0/1346	100	1
3	Bsubtilis_SM	D122-0908-b3-3-3a_inhib_3	Ensifer morelensis	Lc04	(Wang et al. 2002) Wang et al. 2015	Bacteria	Proteobacteria	Alphaproteobacteria	Rhizobiales	Rhizobiaceae	Ensifer	AY024335	99.92119779	1/1269	100	1
3	Bsubtilis_SM	D122-0908-b3-3-5a	Sphingomonas molluscorum	KMM 3882	Romanenko et al. 2007	Bacteria	Proteobacteria	Alphaproteobacteria	Sphingomonadales	Sphingomonadaceae	Sphingomonas	AB248285	98.4882842	20/1323	97.73049645	1
3	Bsubtilis_SM	D122-0908-b3-3-5b	Paracoccus chinensis	KS-11	Li et al. 2009	Bacteria	Proteobacteria	Alphaproteobacteria	Rhodobacterales	Rhodobacteraceae	Paracoccus	EU660389	100	0/1219	97.47656813	1
3	Bsubtilis_SM	D122-0908-b4-2-1-1	Stenotrophomonas pavanii	DSM 25135	Ramos et al. 2011	Bacteria	Proteobacteria	Gammaproteobacteria	Xanthomonadales	Xanthomonadaceae	Stenotrophomonas	LDJN01000038	99.55817378	6/1358	100	1
3	Bsubtilis_SM	D122-0908-b4-2-2	Bacillus tequilensis	KCTC 13622	Gatson et al. 2006	Bacteria	Firmicutes	Bacilli	Bacillales	Bacillaceae	Bacillus	AYTO01000043	99.92509363	1/1335	100	1
3	Bsubtilis_SM	D122-0908-b4-2-4_GATC	Acinetobacter calcoaceticus	DSM 30006	(Beijerinck 1911) Baumann et al. 1968	Bacteria	Proteobacteria	Gammaproteobacteria	Pseudomonadales	Moraxellaceae	Acinetobacter	AIEC01000170	99.85119048	2/1344	100	1
3	Bsubtilis_SM	D122-0908-b5-1-2	Bacillus tequilensis	KCTC 13622	Gatson et al. 2006	Bacteria	Firmicutes	Bacilli	Bacillales	Bacillaceae	Bacillus	AYTO01000043	99.92372235	1/1311	100	1
3	Bsubtilis_SM	D122-0908-b5-2-2b	Bacillus simplex	NBRC 15720	Priest et al. 1989	Bacteria	Firmicutes	Bacilli	Bacillales	Bacillaceae	Bacillus	BCVO01000086	99.71126083	3/1039	100	1
3	Bsubtilis_SM	D122-0908-b5-3-1_inhib_3	Arthrobacter pascens	DSM 20545	Lochhead and Burton 1953	Bacteria	Actinobacteria	Actinobacteria_c	Micrococcales	Micrococcaceae	Arthrobacter	X80740	99.92424242	1/1320	100	1
3	Bsubtilis_SM	D122-0908-b5-3-1b	Chryseolinea serpens	DSM 24574	Kim et al. 2013	Bacteria	Bacteroidetes	Cytophagia	Cytophagales	Cytophagaceae	Chryseolinea	jgi.1055408	94.74868717	70/1333	100	1
3	Bsubtilis_SM	D122-0908-b5-3-4	Brevibacterium frigoritolerans	DSM 8801	Delaporte and Sasson 1967	Bacteria	Firmicutes	Bacilli	Bacillales	Bacillaceae	Bacillus	AM747813	100	0/1142	100	1
3	Bsubtilis_SM	D122-0908-b5-3-5_inhib_3	Kocuria palustris	DSM 11925	Kov�cs et al. 1999	Bacteria	Actinobacteria	Actinobacteria_c	Micrococcales	Micrococcaceae	Kocuria	Y16263	99.84756098	2/1312	99.31034483	1
3	Bsubtilis_SM	D122-0908-b5-3-7_inhib_3	Acinetobacter calcoaceticus	DSM 30006	(Beijerinck 1911) Baumann et al. 1968	Bacteria	Proteobacteria	Gammaproteobacteria	Pseudomonadales	Moraxellaceae	Acinetobacter	AIEC01000170	100	0/1338	100	1
3	Bsubtilis_SM	D122-0908-b6-1-1	Microbacterium phyllosphaerae	DSM 13468	Behrendt et al. 2001	Bacteria	Actinobacteria	Actinobacteria_c	Micrococcales	Microbacteriaceae	Microbacterium	AJ277840	99.84189723	2/1265	100	1
3	Bsubtilis_SM	D122-0908-b6-1-2_inhib_3	Paenarthrobacter nitroguajacolicus	G2-1	(Kotou?kov� et al. 2004) Busse 2016	Bacteria	Actinobacteria	Actinobacteria_c	Micrococcales	Micrococcaceae	Paenarthrobacter	AJ512504	99.92435703	1/1322	100	1
3	Bsubtilis_SM	D122-0908-b6-1-5	Chryseolinea serpens	DSM 24574	Kim et al. 2013	Bacteria	Bacteroidetes	Cytophagia	Cytophagales	Cytophagaceae	Chryseolinea	jgi.1055408	94.5112782	73/1330	100	1
3	Bsubtilis_SM	D122-0908-b6-1-7	Brevibacterium frigoritolerans	DSM 8801	Delaporte and Sasson 1967	Bacteria	Firmicutes	Bacilli	Bacillales	Bacillaceae	Bacillus	AM747813	100	0/1306	100	1
3	Bsubtilis_SM	D122-0908-b6-1-8	Paenarthrobacter nitroguajacolicus	G2-1	(Kotou?kov� et al. 2004) Busse 2016	Bacteria	Actinobacteria	Actinobacteria_c	Micrococcales	Micrococcaceae	Paenarthrobacter	AJ512504	99.92019154	1/1253	100	1
3	Bsubtilis_SM	D122-0908-b6-1-9b	Brevibacterium frigoritolerans	DSM 8801	Delaporte and Sasson 1967	Bacteria	Firmicutes	Bacilli	Bacillales	Bacillaceae	Bacillus	AM747813	99.92652461	1/1361	100	1
3	Bsubtilis_SM	D122-0908-b6-1-10	Microbacterium phyllosphaerae	DSM 13468	Behrendt et al. 2001	Bacteria	Actinobacteria	Actinobacteria_c	Micrococcales	Microbacteriaceae	Microbacterium	AJ277840	100	0/1200	100	1
3	Bsubtilis_SM	D122-0908-b6-2-1_inhib_3_tube	Streptomyces pratensis	ch24	Rong et al. 2014	Bacteria	Actinobacteria	Actinobacteria_c	Streptomycetales	Streptomycetaceae	Streptomyces	JQ806215	99.6257485	5/1336	94.61325967	1
3	Bsubtilis_SM	D122-0908-b6-2-4	Bacillus mobilis	0711P9-1	Liu et al. 2017	Bacteria	Firmicutes	Bacilli	Bacillales	Bacillaceae	Bacillus	KJ812449	100	0/1325	100	1
3	Bsubtilis_SM	D122-0908-b6-2-5a_inhib_3_tube	Ensifer morelensis	Lc04	(Wang et al. 2002) Wang et al. 2015	Bacteria	Proteobacteria	Alphaproteobacteria	Rhizobiales	Rhizobiaceae	Ensifer	AY024335	99.92236025	1/1288	100	1
3	Bsubtilis_SM	D122-0908-b6-2-7	Brevibacterium frigoritolerans	DSM 8801	Delaporte and Sasson 1967	Bacteria	Firmicutes	Bacilli	Bacillales	Bacillaceae	Bacillus	AM747813	100	0/1360	100	1
3	Bsubtilis_SM	D122-0908-b6-2-09	Bacillus tequilensis	KCTC 13622	Gatson et al. 2006	Bacteria	Firmicutes	Bacilli	Bacillales	Bacillaceae	Bacillus	AYTO01000043	99.92737836	1/1377	100	1
3	Bsubtilis_SM	D122-0908-b6-2-10_inhib_3	Streptomyces pratensis	ch24	Rong et al. 2014	Bacteria	Actinobacteria	Actinobacteria_c	Streptomycetales	Streptomycetaceae	Streptomyces	JQ806215	99.61802903	5/1309	94.61325967	1
3	Bsubtilis_SM	D122-0908-b6-2-16	Bacillus tequilensis	KCTC 13622	Gatson et al. 2006	Bacteria	Firmicutes	Bacilli	Bacillales	Bacillaceae	Bacillus	AYTO01000043	99.8960499	1/962	100	1
3	Bsubtilis_SM	D122-0908-b6-3-1	Bacillus idriensis	SMC 4352-2	Ko et al. 2006	Bacteria	Firmicutes	Bacilli	Bacillales	Bacillaceae	Bacillus	AY904033	99.63556851	5/1372	96.80706522	1
3	Bsubtilis_SM	D122-0908-b6-3-2	Micromonospora zamorensis	DSM 45600	Carro et al. 2012	Bacteria	Actinobacteria	Actinobacteria_c	Micromonosporales	Micromonosporaceae	Micromonospora	LT607755	99.92401216	1/1316	100	1
3	Bsubtilis_SM	D122-0908-b6-3-4_inhib_3	Paenarthrobacter nitroguajacolicus	G2-1	(Kotou?kov� et al. 2004) Busse 2016	Bacteria	Actinobacteria	Actinobacteria_c	Micrococcales	Micrococcaceae	Paenarthrobacter	AJ512504	99.92348891	1/1307	100	1
3	Bsubtilis_SM	D122-0908-b6-3-5a	Microbacterium phyllosphaerae	DSM 13468	Behrendt et al. 2001	Bacteria	Actinobacteria	Actinobacteria_c	Micrococcales	Microbacteriaceae	Microbacterium	AJ277840	100	0/1250	100	1
3	Bsubtilis_SM	D122-0908-b6-3-6	Kocuria marina	KMM 3905	Kim et al. 2004	Bacteria	Actinobacteria	Actinobacteria_c	Micrococcales	Micrococcaceae	Kocuria	AY211385	99.84532096	2/1293	99.03846154	1
3	Bsubtilis_SM	D122-0908-b7-1-1_inhib_3	Sphingomonas molluscorum	KMM 3882	Romanenko et al. 2007	Bacteria	Proteobacteria	Alphaproteobacteria	Sphingomonadales	Sphingomonadaceae	Sphingomonas	AB248285	98.43137255	20/1275	97.73049645	1
3	Bsubtilis_SM	D122-0908-b7-1-3_inhib_3	Bacillus tequilensis	KCTC 13622	Gatson et al. 2006	Bacteria	Firmicutes	Bacilli	Bacillales	Bacillaceae	Bacillus	AYTO01000043	99.70566593	4/1359	100	1
3	Bsubtilis_SM	D122-0908-b7-2-2	Acinetobacter calcoaceticus	DSM 30006	(Beijerinck 1911) Baumann et al. 1968	Bacteria	Proteobacteria	Gammaproteobacteria	Pseudomonadales	Moraxellaceae	Acinetobacter	AIEC01000170	100	0/1363	100	1
3	Bsubtilis_SM	D122-0908-b7-2-5_inhib_3	Bacillus wiedmannii	FSL W8-0169	Miller et al. 2016	Bacteria	Firmicutes	Bacilli	Bacillales	Bacillaceae	Bacillus	LOBC01000053	100	0/1362	100	1
3	Bsubtilis_SM	D122-0908-b7-2-6	Bacillus tequilensis	KCTC 13622	Gatson et al. 2006	Bacteria	Firmicutes	Bacilli	Bacillales	Bacillaceae	Bacillus	AYTO01000043	99.92668622	1/1364	100	1
3	Bsubtilis_SM	D122-0908-b7-3-3_inhib_3	Agromyces cerinus subsp. cerinus	DSM 8595	Zgurskaya et al. 1992	Bacteria	Actinobacteria	Actinobacteria_c	Micrococcales	Microbacteriaceae	Agromyces	jgi.1107671	100	0/1331	100	1
3	Bsubtilis_SM	D122-0908-b7-3-4	Arthrobacter pascens	DSM 20545	Lochhead and Burton 1953	Bacteria	Actinobacteria	Actinobacteria_c	Micrococcales	Micrococcaceae	Arthrobacter	X80740	100	0/1335	100	1
3	Bsubtilis_SM	D122-0908-b8-1-2	Escherichia coli	NCTC9001	(Migula 1895) Castellani and Chalmers 1919	Bacteria	Proteobacteria	Gammaproteobacteria	Enterobacterales	Enterobacteriaceae	Escherichia	LN831047	99.92609017	1/1353	100	1
3	Bsubtilis_SM	D122-0908-b8-1-2a_inhib_3	Sphingomonas molluscorum	KMM 3882	Romanenko et al. 2007	Bacteria	Proteobacteria	Alphaproteobacteria	Sphingomonadales	Sphingomonadaceae	Sphingomonas	AB248285	98.45201238	20/1292	97.73049645	1
3	Bsubtilis_SM	D122-0908-b8-1-5_inhib_3	Ensifer morelensis	Lc04	(Wang et al. 2002) Wang et al. 2015	Bacteria	Proteobacteria	Alphaproteobacteria	Rhizobiales	Rhizobiaceae	Ensifer	AY024335	99.92217899	1/1285	100	1
3	Bsubtilis_SM	D122-0908-b8-2-5	Sphingomonas molluscorum	KMM 3882	Romanenko et al. 2007	Bacteria	Proteobacteria	Alphaproteobacteria	Sphingomonadales	Sphingomonadaceae	Sphingomonas	AB248285	98.46860643	20/1306	97.73049645	1
3	Bsubtilis_SM	D122-0908-b8-2-8	Sphingomonas molluscorum	KMM 3882	Romanenko et al. 2007	Bacteria	Proteobacteria	Alphaproteobacteria	Sphingomonadales	Sphingomonadaceae	Sphingomonas	AB248285	98.4882842	20/1323	97.73049645	1
